# Supplementary material for: GLI1+ perivascular, renal, progenitor cells: The likely source of spontaneous neoplasia that created the AGMK1-9T7 cell line
Source: PLoS One. 2023 Dec 7;18(12):e0293406. doi: 10.1371/journal.pone.0293406 (PMC10703308; doi:10.1371/journal.pone.0293406)
Supplement: S1 Data — (XLSX) [file pone.0293406.s001.xlsx]

## Sheet: Sheet1
Supporting Data File 1: miRNAs expressed at p1 in 5 AGMKs (1-5) at log2FC >2 q<0.05 levels evaluated for their expression in each monkey and their association with human cancers
	Up-regulated miRNAs										Down-regulated miRNAs
	Sorted miRNA										Sorted miRNA
	miRNA	Table 1a AGMK1	Table 2a AGMK2	Table 3a AGMK3	Table 4a AGMK4	Table 5a AGMK5	Count	miRNA Associated with Cancer				Table 1b AGMK1	Table 2b AGMK2	Table 3b AGMK3	Table 4b AGMK4	Table 5b AGMK5	Count	miRNA Associated with Cancer
1	ggo-miR-106a	2.03	1.99353	2.42033	1.56614	2.07491	5	0		1	ggo-miR-101	-2.843	-3.16551	-2.94728	-4.69915	-4.19067	5	0
2	ggo-miR-17-5p	1.9	1.86087	2.21897	1.31013	1.81649	5	0		2	ggo-miR-143	-5.386	-3.3161	-5.01227	-5.42935	-4.60038	5	0
3	ggo-miR-18	4.8	5.33297	5.50112	3.74072	4.75039	5	0		3	ggo-miR-29b	-1.768	-3.41336	-4.05151	-4.82859	-5.16178	5	0
4	ggo-miR-181b	1.92	1.6318	1.98299	2.01134	2.26098	5	0		4	hsa-miR-101	-3.535	-3.10517	-3.39541	-5.3171	-4.58877	5	83
5	ggo-miR-183	2.31	2.11364	3.55468	2.99811	4.05332	5	0		5	hsa-miR-143	-5.593	-3.26488	-4.51164	-4.52518	-4.53618	5	85
6	ggo-miR-31	2.5	3.09546	3.09689	1.4887	2.17928	5	0		6	hsa-miR-187*	-2.425	-3.04996	-4.55554	-3.15749	-4.35886	5	1
7	ggo-miR-93	2.65	2.79446	2.70763	1.67236	1.73088	5	0		7	hsa-miR-199a-3p	-6.196	-4.96412	-5.57426	-5.69403	-5.78095	5	18
8	hsa-miR-106a	1.83	1.87401	2.30975	1.38606	1.8232	5	36		8	hsa-miR-29c	-0.943	-2.45226	-3.26245	-2.60078	-3.71807	5	45
9	hsa-miR-106b	1.95	2.23231	1.9063	1.73236	1.82374	5	36		9	hsa-miR-483-5p	-4.519	-4.04994	-4.08109	-3.76818	-3.58642	5	12
10	hsa-miR-1260b	4.03	4.42946	3.22425	4.02764	3.44877	5	5		10	hsa-miR-489	-2.12	-2.56105	-1.21364	-2.08397	-1.32071	5	9
11	hsa-miR-1280	2.04	2.21574	1.69119	1.87583	1.81088	5	4		11	hsa-miR-500*	-1.9	-2.04267	-2.18443	-3.05047	-2.56764	5	0
12	hsa-miR-130b	2.87	3.93946	3.85298	3.32667	3.86413	5	39		12	hsa-miR-532-5p	-2.746	-2.60477	-1.94921	-3.31125	-2.31288	5	6
13	hsa-miR-132	3.31	3.55964	3.75124	2.88951	3.48128	5	27		13	hsa-miR-574-5p	-2.85	-3.04153	-3.24915	-2.01446	-2.41547	5	1
14	hsa-miR-1469	2.62	2.52545	2.63018	2.65189	2.27613	5	1		14	ggo-miR-10b	-	-4.86132	-3.75656	-2.58346	-1.81636	4	0
15	hsa-miR-155	3.13	3.49281	4.03388	4.4389	4.46402	5	90		15	ggo-miR-145	-	-4.53757	-5.01096	-6.16463	-5.68339	4	0
16	hsa-miR-17	1.96	1.97023	2.33722	1.33152	1.88723	5	82		16	ggo-miR-186	-2.374	-2.3355	-	-3.64732	-2.91385	4	0
17	hsa-miR-181b	2	1.93357	2.192	2.00041	2.86518	5	38		17	ggo-miR-214	-	-3.14947	-4.33298	-4.19001	-3.97181	4	0
18	hsa-miR-181d	3.29	2.30508	2.69115	2.85902	3.00818	5	13		18	ggo-miR-30b	-	-1.9336	-2.15798	-1.19987	-1.45981	4	0
19	hsa-miR-182	1.86	1.82406	2.73501	2.26537	3.3098	5	74		19	hsa-miR-10b	-	-3.38412	-2.96309	-1.56733	-1.33752	4	54
20	hsa-miR-183	2.16	2.11574	3.43231	2.8183	3.81456	5	54		20	hsa-miR-126	-	-8.34494	-7.38868	-6.66364	-7.25415	4	94
21	hsa-miR-18a	4.76	5.39448	5.46524	3.92379	4.78421	5	62		21	hsa-miR-141	-1.636	-2.22653	-	-3.46827	-2.62663	4	57
22	hsa-miR-1908	5.24	4.67066	3.77553	5.45137	3.47784	5	4		22	hsa-miR-142-5p	-7.206	-5.41372	-4.7291	-3.51004	-	4	12
23	hsa-miR-197	2.06	2.26222	2.71164	2.0781	2.43463	5	17		23	hsa-miR-145	-	-4.33449	-4.71672	-5.02231	-5.54977	4	152
24	hsa-miR-205	5.85	5.37818	6.59701	5.21494	7.67416	5	80		24	hsa-miR-148a	-	-5.6648	-5.16436	-4.72751	-3.92628	4	55
25	hsa-miR-20b	2.42	2.03598	2.45153	1.83397	2.24736	5	12		25	hsa-miR-150	-7.094	-	-4.95888	-4.75156	-5.80826	4	60
26	hsa-miR-21	2.25	2.16092	2.69898	2.26733	3.05845	5	619		26	hsa-miR-192	-	-3.59261	-4.49117	-1.8405	-3.25783	4	26
27	hsa-miR-25	2.18	2.04491	2.2841	1.70978	1.90531	5	38		27	hsa-miR-194	-	-2.94678	-4.2001	-2.58513	-4.2925	4	35
28	hsa-miR-3141	1.82	1.44189	1.39589	2.17264	1.23761	5	0		28	hsa-miR-195	-	-3.8762	-3.58531	-3.06996	-3.35345	4	74
29	hsa-miR-3178	2.67	2.67742	2.07504	2.97866	2.20306	5	0		29	hsa-miR-199a-5p	-	-6.10127	-8.52373	-8.22143	-8.10775	4	21
30	hsa-miR-3195	3.52	3.32658	1.81422	4.34201	2.99938	5	0		30	hsa-miR-200a	-	-3.0772	-2.60672	-2.72843	-2.29287	4	50
31	hsa-miR-34c-3p	3.77	4.42005	3.46471	4.24003	3.01243	5	5		31	hsa-miR-203	-2.307	-6.23358	-2.57262	-	-1.27564	4	96
32	hsa-miR-34c-5p	4.63	5.27709	3.93431	3.75615	2.6417	5	2		32	hsa-miR-204	-	-5.80664	-7.72842	-5.12113	-5.72479	4	58
33	hsa-miR-455-3p	2.12	2.10605	2.10675	1.34794	1.72812	5	7		33	hsa-miR-214	-	-3.03126	-4.10242	-3.80196	-3.70146	4	67
34	hsa-miR-7-1*	6.51	7.27202	7.24857	5.34569	6.39957	5	0		34	hsa-miR-215	-	-6.53878	-6.28743	-4.54353	-5.90896	4	26
35	hsa-miR-762	2.49	2.11232	2.08852	2.61995	2.11239	5	1		35	hsa-miR-218	-4.073	-3.28548	-3.83878	-	-3.21377	4	78
36	hsa-miR-92a	1.53	1.67445	2.06623	1.58719	2.11243	5	45		36	hsa-miR-223	-3.538	-4.26214	-3.58496	-3.32416	-	4	69
37	hsa-miR-92b	2.17	2.25016	2.46626	2.46059	2.87143	5	12		37	hsa-miR-26a	-1.718	-1.67317	-1.30616	-1.44641	-	4	57
38	hsa-miR-93	2.63	2.77034	2.74284	1.70172	1.73766	5	56		38	hsa-miR-26b	-3.815	-4.98219	-	-3.02038	-2.56591	4	44
39	ppy-miR-182	1.42	1.18481	2.2481	1.86116	2.78542	5	0		39	hsa-miR-26b*	-4.833	-2.637	-2.78916	-3.02038	-	4	0
40	ptr-miR-25	2.17	1.81772	1.67757	1.53487	1.53252	5	0		40	hsa-miR-29b	-1.547	-2.37436	-	-4.86172	-4.23745	4	55
41	age-miR-222	1.26	1.00242	1.33408	-	1.03793	4	0		41	hsa-miR-30d	-	-1.30798	-1.78804	-1.69391	-1.75079	4	15
42	hsa-miR-181a-2*	2.83	2.77111	3.39424	-	2.80243	4	1		42	hsa-miR-3172	-	-10.9875	-10.5158	-8.63936	-6.74641	4	0
43	hsa-miR-183*	3.53	-	4.25376	1.83	3.11	4			43	hsa-miR-362-3p	-2.966	-2.51574	-2.83282	-3.53507	-	4	7
44	hsa-miR-18b	4.7	5.18382	5.43617	3.54123	-	4	5		44	hsa-miR-376c	-1.834	-	-3.80856	-2.39044	-2.81943	4	7
45	hsa-miR-20a	1.75	1.75157	2.24288	1.43852	-	4	57		45	hsa-miR-424	-	-3.14196	-4.0865	-3.78914	-4.13561	4	31
46	hsa-miR-24-2*	2.36	3.24106	3.18051	-	2.57706	4	0		46	hsa-miR-4306	-1.67	-1.88597	-1.84013	-1.35883	-	4	0
47	hsa-miR-31	2.28	2.91211	2.98729	-	2.00398	4	66		47	hsa-miR-4324	-1.761	-1.50896	-	-2.89569	-2.77345	4	0
48	hsa-miR-320c	-	1.10756	1.33606	1.32866	1.49663	4	2		48	hsa-miR-4328	-	-8.97122	-8.97122	-6.7196	-5.18905	4	1
49	hsa-miR-320d	1.12	1.16432	1.47914	-	1.54913	4	0		49	hsa-miR-451	-	-12.6549	-10.9734	-10.4599	-8.63261	4	49
50	hsa-miR-34a	1.16	1.67403	1.55997	-	1.41867	4	141		50	hsa-miR-513a-5p	-	-7.35629	-9.57091	-7.24515	-5.97277	4	2
51	hsa-miR-34b	4	4.17888	3.38466	4.63026	-	4	24		51	hsa-miR-542-3p	-4.874	-4.87447	-1.49703	-	-1.80983	4	15
52	hsa-miR-365	3.23	2.46192	3.30585	-	3.47686	4	25		52	hsa-miR-660	-	-3.99961	-3.96254	-4.64908	-5.10165	4	5
53	hsa-miR-425	2.01	2.23498	2.08338	-	1.5618	4	15		53	hsa-miR-711	-	-5.95777	-8.19585	-4.04407	-4.91193	4	0
54	hsa-miR-4267	3.51	1.77057	2.46344	-	2.04403	4	0		54	hsa-miR-765	-4.644	-	-2.82732	-2.50793	-3.30773	4	5
55	hsa-miR-4281	1.54	1.06692	1.14802	1.78628	-	4	0		55	hsa-miR-875-5p	-7.055	-5.32557	-3.82557	-	-4.23335	4	1
56	hsa-miR-4290	1.61	2.0357	2.21336	2.40717	-	4	0		56	hsa-miR-886-3p	-2.946	-6.16203	-4.45451	-	-3.07707	4	2
57	hsa-miR-877	1.55	1.80838	2.53425	-	2.74914	4	4		57	hsa-miR-98	-	-4.41712	-2.50211	-1.15551	-1.56611	4	43
58	mml-miR-1230	3.01	1.2071	-	4.52349	2.83777	4	0		58	hsa-miR-99a	-3.114	-3.30164	-	-3.81437	-5.0547	4	34
59	mne-miR-197	2.84	2.82573	2.81057	-	2.81987	4	0		59	mml-miR-512-5p	-	-4.44709	-5.48223	-3.65989	-3.99217	4	0
60	ptr-miR-320d	-	1.01277	1.37375	1.46278	1.48149	4	0		60	mml-miR-765	-	-4.40526	-4.54498	-3.47212	-3.45468	4	0
61	ggo-miR-20	1.71	1.58723	1.90999	-	-	3	0		61	ppy-miR-199b-3p	-	-7.14365	-8.63013	-6.80071	-8.76847	4	0
62	hsa-miR-106b*	1.95	-	1.65	1.73236	-	3			62	ppy-miR-513c	-7.292	-3.90087	-4.49907	-	-3.48789	4	0
63	hsa-miR-1181	2.76	2.26863	2.56471	-	-	3	3		63	ggo-miR-141	-	-2.38156	-	-4.36368	-2.28006	3	0
64	hsa-miR-1226	2.49	2.9624	4.4462	-	-	3	0		64	ggo-miR-223	-1.698	-1.73305	-1.51768	-	-	3	0
65	hsa-miR-1228*	1.57	-	-	3.09299	2.02959	3			65	hsa-let-7f	-1.736	-2.16507	-1.01268	-	-	3	31
66	hsa-miR-1238	1.8	1.55132	-	-	2.23937	3	1		66	hsa-let-7f-2*	-6.443	-5.65046	-	-	-5.94294	3	0
67	hsa-miR-1260	3.81	3.75985	-	-	2.06978	3	5		67	hsa-let-7g	-1.407	-1.91283	-1.31959	-	-	3	20
68	hsa-miR-1274a	3.26	4.40933	3.37629	-	-	3	2		68	hsa-miR-100	-	-	-1.62192	-1.73565	-2.72815	3	37
69	hsa-miR-1307	3.11	2.41286	-	3.30106	-	3	2		69	hsa-miR-1207-5p	-	-5.04616	-	-5.88895	-4.89023	3	5
70	hsa-miR-151-3p	-	1.46905	1.46728	-	1.02936	3			70	hsa-miR-1246	-	-2.88105	-1.77182	-1.18376	-	3	10
71	hsa-miR-1538	2.5	3.12182	5.18548	-	-	3	0		71	hsa-miR-1248	-5.7	-3.90796	-	-	-3.70044	3	0
72	hsa-miR-191	1.06	1.11598	1.2309	-	-	3	20		72	hsa-miR-1254	-	-	-3.36789	-1.55667	-1.69937	3	4
73	hsa-miR-191*	1.06	1.59838	-	-	1.49	3	20		73	hsa-miR-125b	-	-1.39103	-	-1.64771	-2.38411	3	70
74	hsa-miR-19a	2.61	3.14782	3.18013	-	-	3	62		74	hsa-miR-126*	-	-7.749	-	-6.84532	-9.54642	3	1
75	hsa-miR-19b	1.54	1.73524	1.8098	-	-	3	31		75	hsa-miR-1273c	-5.62	-3.61961	-4.45864	-	-	3	0
76	hsa-miR-28-3p	1.46	1.25837	1.17754	-	-	3	3		76	hsa-miR-1308	-	-	-1.7387	-1.34477	-1.17036	3	0
77	hsa-miR-301a	1.61	1.14131	1.48647	-	-	3	22		77	hsa-miR-138	-3.729	-2.06346	-2.28386	-	-	3	64
78	hsa-miR-3180-5p	1.38	1.33951	-	2.70101	-	3	0		78	hsa-miR-139-5p	-3.014	-3.34725	-3.10073	-	-	3	26
79	hsa-miR-3197	3.05	-	-	3.60984	1.88063	3			79	hsa-miR-148b	-1.831	-2.19202	-1.93294	-	-	3	25
80	hsa-miR-320b	-	-	1.31568	1.34634	1.45955	3			80	hsa-miR-152	-	-2.99395	-3.61241	-	-3.80115	3	32
81	hsa-miR-330-3p	1.29	2.28165	1.83717	-	-	3	9		81	hsa-miR-186	-1.998	-	-	-2.14415	-2.20018	3	24
82	hsa-miR-331-3p	1.36	1.72108	1.68923	-	-	3	11		82	hsa-miR-190	-	-6.1565	-1.51728	-2.80628	-	3	8
83	hsa-miR-34a*	1.94	1.67403	1.63054	-	-	3			83	hsa-miR-196a	-2.606	-3.73115	-3.79383	-	-	3	34
84	hsa-miR-34b*	4	2.62	2.46	-	-	3	24		84	hsa-miR-1973	-6.418	-7.42926	-	-7.4813	-	3	0
85	hsa-miR-373*	2.69	-	-	3.61105	1.67498	3			85	hsa-miR-1975	-	-	-2.11917	-2.40654	-1.73536	3	0
86	hsa-miR-4258	1.24	1.48856	-	-	1.16356	3			86	hsa-miR-200b	-	-2.07658	-1.56152	-1.30921	-	3	46
87	hsa-miR-455-5p	2.62	1.99069	2.58491	-	-	3	7		87	hsa-miR-30a*	-	-2.42307	-2.60461	-1.55868	-	3	0
88	hsa-miR-933	1.8	1.77835	-	-	1.90162	3	0		88	hsa-miR-30b	-	-2.18247	-	-1.37813	-1.70852	3	18
89	mml-miR-762	2.73	-	-	3.61536	1.75157	3	0		89	hsa-miR-30c	-	-1.67178	-	-1.08256	-1.35738	3	17
90	ppy-miR-1268	1.83	1.41391	-	1.99939	-	3	0		90	hsa-miR-30e	-	-2.04333	-3.11286	-2.29299	3.57	3	22
91	ppy-miR-1274a	3.48	4.44628	2.90276	-	-	3	0		91	hsa-miR-3149	-7.317	-	-7.31741	-4.49548	-	3	0
92	ppy-miR-1538	2.01	2.59983	4.08775	-	-	3	0		92	hsa-miR-361-5p	-1.628	-1.67783	-1.28087	-	-	3	12
93	ppy-miR-331-3p	1.95	2.65181	2.68102	-	-	3	0		93	hsa-miR-371-5p	-1.294	-2.60848	-2.31271	-	-	3	3
94	ppy-miR-720	-	2.07387	1.05922	-	1.64788	3	0		94	hsa-miR-377	-2.437	-4.22989	-3.56892	-	-	3	13
95	ptr-miR-582	1.69	1.34629	1.91389	-	-	3	0		95	hsa-miR-378	-1.532	-	-1.40538	-	-1.24477	3	22
96	hsa-miR-1231	3.18	-	-	3.24618	-	2	1		96	hsa-miR-422a	-3.374	-4.01392	-5.95822	-	-	3	0
97	hsa-miR-1249	-	1.42171	-	-	2.22508	2	0		97	hsa-miR-4275	-4.939	-3.4386	-4.9386	-	-	3	0
98	hsa-miR-184	-	-	3.38804	-	2.66373	2	17		98	hsa-miR-499-5p	-7.623	-	-6.12327	-3.83079	-	3	2
99	hsa-miR-193a-5p	1.61	-	-	2.2099	-	2	5		99	hsa-miR-500b	-2.35	-	-	-2.14021	-2.30961	3	0
100	hsa-miR-212	2.47	-	3.24991	-	-	2	26		100	hsa-miR-502-3p	-2.617	-2.10533	-2.80198	-	-	3	1
101	hsa-miR-222	1.07	-	1.16997	-	-	2	64		101	hsa-miR-532-3p	-3.381	-5.35915	-4.20861	-	-	3	2
102	hsa-miR-2861	1.18	-	-	1.22779	-	2	3		102	hsa-miR-568	-6.32	-3.06829	-6.31992	-	-	3	0
103	hsa-miR-296-5p	1.56	-	-	-	2.47596	2	0		103	hsa-miR-572	-2.232	-3.52115	-4.99109	-	-	3	4
104	hsa-miR-29b-1*	3.53	-	4.03422	-	-	2	0		104	hsa-miR-574-3p	-	-	-1.76716	-1.01271	-2.41492	3	6
105	hsa-miR-3124	1.98	-	-	2.59582	-	2	0		105	hsa-miR-575	-2.858	-	-	-2.56424	-3.20252	3	2
106	hsa-miR-3185	2.34	-	-	2.46133	-	2	0		106	hsa-miR-653	-5.177	-3.09163	-3.17659	-	-	3	1
107	hsa-miR-320e	-	-	1.07044	-	1.25739	2	0		107	hsa-miR-671-5p	-	-2.13404	-2.16623	-	-1.45569	3	4
108	hsa-miR-421	1.59	1.93698	-	-	-	2	13		108	lla-miR-198	-3.653	-	-7.11201	-3.45104	-	3	0
109	hsa-miR-425*	-	1.39	1.54	-	-	2	0		109	mml-miR-1227	-	-1.87975	-3.16954	-	-3.08735	3	0
110	hsa-miR-4253	3.26	-	-	2.96266	-	2	0		110	ppa-miR-141	-	-3.76066	-	-4.07267	-3.46443	3	0
111	hsa-miR-4321	1.46	1.45248	-	-	-	2	0		111	ppy-miR-10a	-	-2.53024	-	-1.55208	-1.38426	3	0
112	hsa-miR-484	-	1.5494	1.17736	-	-	2	3		112	ppy-miR-1303	-	-9.10911	-	-7.3858	-7.20896	3	0
113	hsa-miR-637	2.46	-	-	-	1.1838	2	4		113	ppy-miR-510	-4.369	-3.57675	-4.36923	-	-	3	0
114	hsa-miR-671-3p	1.48	-	1.25539	-	-	2	0		114	ppy-miR-520c-5p	-5.316	-1.04246	-1.99398	-	-	3	0
115	hsa-miR-718	2.04	-	-	1.99641	-	2	2		115	ppy-miR-564	-	-1.35098	-2.89357	-	-2.78257	3	0
116	hsa-miR-744	-	1.51364	1.73884	-	-	2	9		116	ptr-miR-497	-7.338	-	-	-4.54539	-6.42283	3	0
117	hsa-miR-93*	2.63	-	-	1.34	-	2	0		117	age-miR-198	-2.365	-3.15465	-	-	-	2	0
118	ppy-miR-298	1.94	-	-	2.6337	-	2	0		118	ggo-miR-200c	-	-1.77293	-	-2.96652	-	2	0
119	ppy-miR-615-5p	-	-	1.0216	-	1.38986	2	0		119	hsa-let-7a*	-	-4.72792	-3.06696	-	-	2	0
120	hsa-miR-1180	-	1.02725	-	-	-	1	5		120	hsa-let-7b	-	-1.75999	-1.07145	-	-	2	27
121	hsa-miR-1234	-	-	-	-	1.00616	1	0		121	hsa-let-7c	-	-2.18444	-1.25362	-	-	2	25
122	hsa-miR-1237	-	-	-	-	1.83201	1	0		122	hsa-let-7e	-	-2.03036	-1.14849	-	-	2	18
123	hsa-miR-1275	1.43	-	-	-	-	1	5		123	hsa-miR-10a	-	-2.13904	-1.82092	-	-	2	23
124	hsa-miR-1281	-	-	-	2.38706	-	1	0		124	hsa-miR-10b*	-	-	-3.29473	-2.88025	-	2	1
125	hsa-miR-135b	-	-	1.95094	-	-	1	28		125	hsa-miR-1201	-	-	-	-3.11499	-3.69674	2	0
126	hsa-miR-140-3p	-	1.0056	-	-	-	1	6		126	hsa-miR-125a-5p	-1.252	-1.18831	-	-	-	2	22
127	hsa-miR-149*	-	-	-	1.39379	-	1	1		127	hsa-miR-125b-2*	-1.581	-3.90021	-	-	-	2	1
128	hsa-miR-150*	-	-	-	1.95711	-	1	2		128	hsa-miR-1273d	-	-6.73042	-5.5007	-	-	2	0
129	hsa-miR-15b	-	-	-	1.65928	-	1	22		129	hsa-miR-1285	-8.201	-3.50515	-	-	-	2	2
130	hsa-miR-1913	-	-	-	-	2.15	1	0		130	hsa-miR-1305	-4.841	-	-	-1.75634	-	2	0
131	hsa-miR-200a*	-	-	1.05925	-	-	1	0		131	hsa-miR-135a*	-1.635	-	-3.98674	-	-	2	0
132	hsa-miR-219-5p	-	1.35022	-	-	-	1	10		132	hsa-miR-136*	-4.781	-3.98888	-	-	-	2	0
133	hsa-miR-221*	1.1	-	-	-	-	1	1		133	hsa-miR-1826	-	-	-1.00187	-1.04599	-	2	3
134	hsa-miR-224	-	-	2.64829	-	-	1	46		134	hsa-miR-200c	-	-1.98265	-	-2.66706	-	2	65
135	hsa-miR-2355	1.63	-	-	-	-	1	0		135	hsa-miR-211	-	-2.2875	-2.54478	-	-	2	26
136	hsa-miR-23a*	-	-	2.12992	-	-	1	0		136	hsa-miR-2114*	-4	-3.5	-	-	-	2	0
137	hsa-miR-23b*	1.01	-	-	-	-	1	0		137	hsa-miR-2115*	-5.066	-3.33637	-	-	-	2	0
138	hsa-miR-24	-	-	1.04692	-	-	1	35		138	hsa-miR-29b-2*	-	-1.31657	-	-	-2.08685	2	0
139	hsa-miR-3190-5p	-	1.61671	-	-	-	1	0		139	hsa-miR-29c*	-2.626	2.18	-		-3.51	2	1
140	hsa-miR-3196	-	-	-	1.28113	-	1	1		140	hsa-miR-30a	-	-	-	-1.55868	-1.71553	2	54
141	hsa-miR-320a	1.09	-	-	-	-	1	20		141	hsa-miR-3163	-	-	-2.85244	-1.98396	-	2	1
142	hsa-miR-33b*	-	-	-	-	1.56009	1	0		142	hsa-miR-3170	-	-2.65598	-3.65598	-	-	2	0
143	hsa-miR-340*	1.86	-	-	-	-	1	1		143	hsa-miR-32*	-	-5.51307	-	-1.87	-	2	0
144	hsa-miR-342-3p	-	-	-	-	1.35116	1	8		144	hsa-miR-362-5p	-2.011	-	-	-	-1.82707	2	2
145	hsa-miR-342-5p	-	-	1.72209	-	-	1	1		145	hsa-miR-374b	-2.325	-2.41046	-	-	-	2	11
146	hsa-miR-346	-	-	1.23375	-	-	1	10		146	hsa-miR-376a	-3.344	-	-	-2.82297	-	2	10
147	hsa-miR-365*	3.23	-	-	-	-	1	0		147	hsa-miR-378*	-	-1.73439	-2.37	-	-	2	0
148	hsa-miR-409-3p	1.28	-	-	-	-	1	14		148	hsa-miR-378b	-3.002	-	-5.50188	-	-	2	0
149	hsa-miR-423-5p	-	-	-	-	1.12047	1	8		149	hsa-miR-4289	-	-5.21991	-	-2.73893	-	2	0
150	hsa-miR-4274	-	1.26936	-	-	-	1	0		150	hsa-miR-4303	-5.927	-	-	-2.15334	-	2	0
151	hsa-miR-550	1.5	-	-	-	-	1	1		151	hsa-miR-4311	-5.459	-	-	-1.47079	-	2	0
152	hsa-miR-563	1.08	-	-	-	-	1	0		152	hsa-miR-4314	-1.946	-	-	-2.2167	-	2	0
153	hsa-miR-584	-	-	1.74836	-	-	1	7		153	hsa-miR-4330	-4.47	-	-4.47032	-	-	2	0
154	hsa-miR-598	1.38	-	-	-	-	1	6		154	hsa-miR-497	-3.533	-	-	-3.45154	-	2	56
155	hsa-miR-602	2.97	-	-	-	-	1	0		155	hsa-miR-500	-1.898	-1.73808	-	-	-	2	10
156	hsa-miR-638	-	-	-	1.07171	-	1	17		156	hsa-miR-512-5p	-	-4.08746	-4.08746	-	-	2	2
157	hsa-miR-641	1.66	-	-	-	-	1	2		157	hsa-miR-513b	-4.874	-4.87447	-	-	-	2	1
158	hsa-miR-720	-	1.40237	-	-	-	1	5		158	hsa-miR-514b-5p	-	-5.52631	-	-6.27982	-	2	0
159	hsa-miR-885-3p	-	-	-	-	1.55033	1	0		159	hsa-miR-518c*	-	-4.59495	-	-1.59495	-	2	0
160	hsa-miR-92a-1*	-	-	-	-	2.4063	1	0		160	hsa-miR-519e*	-	-	-3.51495	-2.02631	-	2	0
161	hsa-miR-940	-	-	-	3.69499	-	1	12		161	hsa-miR-630	-	-	-6.09452	-2.34859	-	2	16
162	mml-miR-1225-3p	-	-	-	1.8214	-	1	0		162	hsa-miR-646	-	-1.56482	-1.56482	-	-	2	7
163	mml-miR-1235	1.81	-	-	-	-	1	0		163	hsa-miR-647	-	-2.84817	-4.22561	-	-	2	3
164	mml-miR-548f	-	-	4.76325	-	-	1	0		164	mml-miR-297	-3.369	-	-2.36923	-	-	2	0
165	mml-miR-563	-	-	-	-	1.09944	1	0		165	mml-miR-595	-	-4.44642	-4.44642	-	-	2	0
166	mml-miR-579	-	-	-	-	1.94916	1	0		166	mml-miR-936	-1.359	-	-	-1.65692	-	2	0
167	mml-miR-638	-	-	-	1.38158	-	1	0		167	pbi-miR-513c	-	-5.08037	-	-1.62693	-	2	0
168	ppy-miR-1181	1.99	-	-	-	-	1	0		168	ppa-miR-139	-	-	-7.92877	-3.44587	-	2	0
169	ppy-miR-1228	-	-	-	2.17155	-	1	0		169	ppa-miR-188	-1.546	-	-	-	-2.01695	2	0
170	ppy-miR-1238	1.4	-	-	-	-	1	0		170	ppy-miR-1179	-	-	-5.3634	-1.92822	-	2	0
171	ppy-miR-602	2.92	-	-	-	-	1	0		171	ppy-miR-1207-5p	-	-1.84466	-1.07513	-	-	2	0
172	ppy-miR-634	-	1.20726	-	-	-	1	0		172	ppy-miR-1246	-	-3.22293	-1.89542	-	-	2	0
173	ppy-miR-638	-	-	-	1.0837	-	1	0		173	ppy-miR-1254	-2.588	-	-7.36923	-	-	2	0
174	ptr-miR-1225	-	-	-	-	1.53217	1	0		174	ppy-miR-1255b	-4.682	-	-3.52086	-	-	2	0
175	ptr-miR-1236	1.24	-	-	-	-	1	0		175	ppy-miR-1273	-7.656	-4.07087	-	-	-	2	0
										176	ptr-miR-520c	-	-	-3.27302	-1.11205	-	2	0
										177	ptr-miR-764	-2.836	-1.85602	-	-	-	2	0
										178	ssy-miR-513c	-4.392	-2.09984	-	-	-	2	0
										179	ggo-miR-124a	-	-	-5.16323	-	-	1	0
										180	ggo-miR-187	-2.987	-	-	-	-	1	0
										181	ggo-miR-196	-	-	-4.48439	-	-	1	0
										182	ggo-miR-96	-	-	-	-1.21804	-	1	0
										183	hsa-let-7a	-	-1.73326	-	-	-	1	84
										184	hsa-let-7d	-	-1.66866	-	-	-	1	22
										185	hsa-miR-1203	-	-	-3.14798	-	-	1	0
										186	hsa-miR-1226*	-	-	-1.28759	-	-	1	0
										187	hsa-miR-1227	-	-	-2.2042	-	-	1	0
										188	hsa-miR-1228	-	-1.01038	-	-	-	1	4
										189	hsa-miR-124	-0.892	-	-	-	-	1	133
										190	hsa-miR-1268	-	-	-1.9692	-	-	1	0
										191	hsa-miR-127-3p	-	-	-6.89482	-	-	1	6
										192	hsa-miR-1271	-	-	-3.48455	-	-	1	19
										193	hsa-miR-1276	-	-	-4.27302	-	-	1	0
										194	hsa-miR-1303	-	-	-	-2.24889	-	1	2
										195	hsa-miR-1321	-4.728	-	-	-	-	1	0
										196	hsa-miR-1323	-	-	-2.63048	-	-	1	1
										197	hsa-miR-140-5p	-3.243	-	-	-	-	1	22
										198	hsa-miR-142-3p	-5.47	-	-	-	-	1	30
										199	hsa-miR-145*	-	-	-5.88634	3.37	-	1	0
										200	hsa-miR-146b-5p	-	-1.65738	-	-	-	1	14
										201	hsa-miR-154	-	-	-	-	-1.7025	1	18
										202	hsa-miR-16-2*	-	-4.73108	-	-	-	1	0
										203	hsa-miR-1910	-	-	-1.86923	-	-	1	0
										204	hsa-miR-192*	-	-	-4.08	-	-	1	0
										205	hsa-miR-194*	-	-	-2.82	-	-	1	0
										206	hsa-miR-196a*	-2.606	-	-	-	-	1	1
										207	hsa-miR-196b*	-2.361	-	-	-	-	1	0
										208	hsa-miR-1972	-1.27	-	-	-	-	1	0
										209	hsa-miR-198	-	-	-3.43074	-	-	1	12
										210	hsa-miR-206	-	-	-	-1.46582	-	1	50
										211	hsa-miR-22	-	-	-	-	-1.77545	1	334
										212	hsa-miR-27b*	-	-2.56482	-	-	-	1	0
										213	hsa-miR-299-5p	-	-1.43797	-	-	-	1	1
										214	hsa-miR-30c-2*	-	-	-	-	-2.1976	1	0
										215	hsa-miR-30e*	-	-3.88456	-	-	3.32	1	2
										216	hsa-miR-3130-3p	-	-	-6.53138	-	-	1	0
										217	hsa-miR-3137	-3.054	-	-	-	-	1	0
										218	hsa-miR-3138	-	-	-3.87447	-	-	1	0
										219	hsa-miR-3148	-	-	-	-1.44221	-	1	0
										220	hsa-miR-3153	-	-	-4.04439	-	-	1	0
										221	hsa-miR-3154	-	-	-	-1.19265	-	1	0
										222	hsa-miR-3157	-	-	-3.75489	-	-	1	0
										223	hsa-miR-3161	-	-	-2.58496	-	-	1	0
										224	hsa-miR-3164	-	-	-	-2.43887	-	1	0
										225	hsa-miR-3173	-4.728	-	-	-	-	1	0
										226	hsa-miR-3177	-0.933	-	-	-	-	1	0
										227	hsa-miR-3193	-3.773	-	-	-	-	1	0
										228	hsa-miR-3194	-1.799	-	-	-	-	1	0
										229	hsa-miR-3202	-	-	-	-2.01261	-	1	0
										230	hsa-miR-323-5p	-	-	-2.23727	-	-	1	1
										231	hsa-miR-329	-	-	-3.53051	-	-	1	14
										232	hsa-miR-337-5p	-	-1.49412	-	-	-	1	0
										233	hsa-miR-338-3p	-	-2.73108	-	-	-	1	31
										234	hsa-miR-338-5p	-	-2.69041	-	-	-	1	7
										235	hsa-miR-363	-	-	-	-1.37586	-	1	18
										236	hsa-miR-379	-	-	-1.19127	-	-	1	8
										237	hsa-miR-381	-3.123	-	-	-	-	1	15
										238	hsa-miR-410	-	-	-4.50749	-	-	1	10
										239	hsa-miR-424*	-	-	-	-	-1.04	1	0
										240	hsa-miR-4257	-	-	-3.12808	-	-	1	0
										241	hsa-miR-4278	-	-	-4.89077	-	-	1	0
										242	hsa-miR-4279	-	-	-2.67715	-	-	1	0
										243	hsa-miR-4283	-	-	-3.38343	-	-	1	0
										244	hsa-miR-4285	-	-	-4.66297	-	-	1	0
										245	hsa-miR-429	-	-	-	-1.76923	-	1	52
										246	hsa-miR-4298	-1.375	-	-	-	-	1	0
										247	hsa-miR-4299	-	-	-2.84859	-	-	1	1
										248	hsa-miR-4300	-	-	-2.67051	-	-	1	0
										249	hsa-miR-4327	-	-	-2.8485	-	-	1	0
										250	hsa-miR-454	-	-2.22587	-	-	-	1	17
										251	hsa-miR-486-3p	-	-	-3.27764	-	-	1	3
										252	hsa-miR-486-5p	-2.668	-	-	-	-	1	16
										253	hsa-miR-487b	-	-	-	-1.14378	-	1	2
										254	hsa-miR-495	-	-1.42184	-	-	-	1	27
										255	hsa-miR-501-3p	-	-	-5.00749	-	-	1	3
										256	hsa-miR-502-5p	-	-5.77259	-	-	-	1	2
										257	hsa-miR-524-5p	-	-	-3.52356	-	-	1	2
										258	hsa-miR-551a	-4.343	-	-	-	-	1	2
										259	hsa-miR-551b*	-	-2.33709	-	-	-	1	0
										260	hsa-miR-557	-	-	-2.00673	-	-	1	0
										261	hsa-miR-566	-	-	-3.77361	-	-	1	2
										262	hsa-miR-583	-	-3.32193	-	-	-	1	0
										263	hsa-miR-595	-	-	-	-1.26105	-	1	0
										264	hsa-miR-605	-	-	-3.11606	-	-	1	4
										265	hsa-miR-608	-1.119	-	-	-	-	1	5
										266	hsa-miR-624*	-	-2.62449	-	-	-	1	0
										267	hsa-miR-628-3p	-	-2.54651	-	-	-	1	0
										268	hsa-miR-648	-	-	-1.51711	-	-	1	0
										269	hsa-miR-650	-	-4.93298	-	-	-	1	7
										270	hsa-miR-654-3p	-3.447	-	-	-	-	1	0
										271	hsa-miR-663	-	-	-1.19286	-	-	1	18
										272	hsa-miR-664	-6.183	-	-	-	-	1	7
										273	hsa-miR-664*	-	-4.52878	-	-	-	1	0
										274	hsa-miR-665	-	-1.7618	-	-	-	1	5
										275	hsa-miR-761	-	-	-	-1.13267	-	1	8
										276	hsa-miR-939	-	-	-2.71157	-	-	1	1
										277	hsa-miR-95	-	-	-	-2.10778	-	1	10
										278	mml-miR-1225-5p	-	-	-3.77259	-	-	1	0
										279	mml-miR-211	-4.676	-	-	-	-	1	0
										280	mml-miR-604	-	-	-4.62449	-	-	1	0
										281	mml-miR-612	-	-	-4.83289	-	-	1	0
										282	mml-miR-650b	-	-	-3.24793	-	-	1	0
										283	mml-miR-663	-	-	-1.03389	-	-	1	0
										284	mml-miR-934	-	-4.76377	-	-	-	1	0
										285	mne-miR-140	-	-	-	-1.78444	-	1	0
										286	ppa-miR-128	-	-1.30003	-	-	-	1	0
										287	ppy-miR-1274b	-	-	-	-1.52728	-	1	0
										288	ppy-miR-1290	-	-6.53369	-	-	-	1	0
										289	ppy-miR-1304	-5.059	-	-	-	-	1	0
										290	ppy-miR-1305	-5.261	-	-	-	-	1	0
										291	ppy-miR-378	-	-	-	-	-1.7574	1	0
										292	ppy-miR-450a	-6.18	-	-	-	-	1	0
										293	ppy-miR-616	-4.196	-	-	-	-	1	0
										294	ppy-miR-647	-	-	-	-	-2.29254	1	0
										295	ppy-miR-936	-	-3.60382	-	-	-	1	0
										296	ptr-miR-339	-	-	-	-1.30144	-	1	0
										297	ptr-miR-602	-	-	-5.01495	-	-	1	0
										298	ptr-miR-623	-	-	-2.51307	-	-	1	0
										299	ptr-miR-631	-	-	-3.36923	-	-	1	0
										300	ptr-miR-661	-	-	-4.05889	-	-	1	0
										301	ptr-miR-670	-4.044	-	-	-	-	1	0
										302	sla-miR-198	-	-	-	-2.50425	-	1	0
