# Supplementary material for: GLI1+ perivascular, renal, progenitor cells: The likely source of spontaneous neoplasia that created the AGMK1-9T7 cell line
Source: PLoS One. 2023 Dec 7;18(12):e0293406. doi: 10.1371/journal.pone.0293406 (PMC10703308; doi:10.1371/journal.pone.0293406)
Supplement: S2 Data — (XLSX) [file pone.0293406.s002.xlsx]

## Sheet: BasicCharts
	From: Log2ChangesIPP2
									Down-regulated
	Up-regulated
		p1	p2	p10	p20	p40				p1	p2	p10	p20	p40
1	hsa-miR-543				2.64	6.88		1	hsa-miR-451	-12.655	-12.24			-12.655
2	hsa-miR-34c-5p	4.63	5.37	7.91	6.97	6.66		2	hsa-miR-199a-5p	-10.385	-10.385			-6.63
3	hsa-miR-7-1*	6.51	7.01	5.99	5.29	6.25		3	hsa-miR-1973	-6.418	-10.191		-1
4	hsa-miR-411*					5.37		4	hsa-miR-513a-5p	-6.455	-8.834		-8.571	-5.442
5	hsa-miR-34c-3p	3.77	4.63	7.12	5.8	5.27		5	hsa-miR-3172	-8.641	-8.293	-6.931	-11.516
6	hsa-miR-485-3p				4	5.26		6	hsa-miR-1285	-8.201	-8.201
7	hsa-miR-654-3p				2.35	4.94		7	ppy-miR-199b-3p	-9.515	-8.152			-6.983
8	hsa-miR-495				2.28	4.88		8	hsa-miR-499-5p	-7.623	-7.623
9	hsa-miR-299-5p					4.64		9	ppy-miR-513c	-7.292	-7.292
10	ggo-miR-134					4.34		10	hsa-miR-142-5p	-7.206	-7.206
11	hsa-miR-130b	2.87	3.09	3.3	4.25	4.28		11	hsa-miR-126	-7.27	-7.071	-5.429	-8.552
12	hsa-miR-134					4.28		12	hsa-miR-126*	-7.27	-7.071	-5.429	-8.552	-8.88
13	hsa-miR-466			5.14	3.97	4.18		13	hsa-miR-187*	-2.425	-6.624		-3.332
14	hsa-miR-155	3.13	3.09		2.97	4.17		14	hsa-miR-187		-6.624
15	hsa-miR-601					4.06		15	hsa-miR-204	-6.05	-6.604	-4.777
16	hsa-miR-487b				2.2	3.93		16	hsa-miR-4328	-6.308	-6.556	-6.649		-8.971
17	hsa-miR-329					3.85		17	hsa-miR-3130-3p		-6.531
18	hsa-miR-3195	3.52	2.88	4.89	5.03	3.73		18	hsa-miR-568	-6.32	-6.32
19	hsa-miR-379				2.01	3.58		19	hsa-miR-192*	-2.303	-6.17			-3.98
20	hsa-miR-18a	4.76	4.64	3.53	4.03	3.48		20	hsa-miR-199a-3p	-6.196	-6.161
21	hsa-miR-574-3p					3.25		21	hsa-miR-145*	-7.29	-6.105		-6.802	-6.404
22	hsa-miR-15b			1.5		3.04		22	hsa-miR-145	-6.262	-6.105		-6.802	-6.404
23	hsa-miR-1260b	4.03	4.35			2.54		23	ggo-miR-145	-6.64	-6.028			-6.975
24	hsa-miR-4298				2.22	2.54		24	hsa-miR-150	-7.094	-5.999
25	hsa-miR-425	2.01	1.64	2.98	2.98	2.51		25	hsa-miR-143	-5.593	-5.891
26	hsa-miR-21	2.25	2.62			2.49		26	hsa-miR-1273c	-5.62	-5.62
27	hsa-miR-93	2.63	2.37	2.49	2.45	2.35		27	hsa-miR-4287		-5.605
28	hsa-miR-93*	2.63	2.37	2.49	2.45	2.35		28	hsa-miR-142-3p	-5.47	-5.47
29	ggo-miR-93	2.65	2.44	2.52	2.5	2.32		29	hsa-miR-1207-5p	-4.409	-5.409	-6.376	-6.344
30	hsa-miR-132	3.31	3.21			2.31		30	ppy-miR-520c-5p	-5.316	-5.316
31	hsa-miR-484			1.54	2.62	2.25		31	mml-miR-211	-4.676	-5.261
32	hsa-miR-182	1.86	2.37			2.14		32	hsa-miR-214	-5.227	-5.227			-5.588
33	age-miR-222	1.26	1.02	2.44	2.37	2.13		33	hsa-miR-653	-5.177	-5.177
34	ggo-miR-183	2.31	2.94		0.53	2.1		34	hsa-miR-194*	-1.815	-5.109			-4.86
35	ggo-miR-31	2.5	2.86	2.63		2.07		35	pbi-miR-513c		-5.08
36	ptr-miR-25	2.17	2.47			2.01		36	hsa-miR-2115*	-5.066	-5.066
37	hsa-miR-181b	2	2.17			1.97		37	ggo-miR-143	-5.386	-5.055
38	hsa-miR-183*	3.53	3.88			1.94		38	ptr-miR-602		-5.015
39	hsa-miR-183	2.16	2.64			1.94		39	ggo-miR-214	-4.806	-4.986		-4.794	-4.986
40	hsa-miR-222	1.07	0.83	2.25	2.28	1.93		40	hsa-miR-148a	-4.896	-4.952	-6.622
41	hsa-miR-31	2.28	2.57	2.57		1.91		41	hsa-miR-4275	-4.939	-4.939
42	hsa-miR-25	2.18	2.14			1.87		42	hsa-miR-215	-4.636	-4.877			-6.636
43	hsa-miR-378					1.82		43	hsa-miR-26b*	-4.833	-4.833
44	hsa-miR-4286					1.7		44	hsa-miR-3173	-4.728	-4.728
45	ggo-miR-181b	1.92	1.98		1.33	1.68		45	hsa-miR-1321	-4.728	-4.728
46	hsa-miR-92b	2.17	2.41			1.65		46	hsa-miR-4285		-4.663
47	hsa-miR-197	2.06	2.19		1.76	1.63		47	hsa-miR-219-2-3p		-4.653
48	hsa-miR-106b	1.95	1.86	2.15		1.63		48	mml-miR-604		-4.624
49	hsa-miR-106b*	1.95	1.86	2.15		1.63		49	hsa-miR-711	-5.137	-4.611	-4.289		-5.736
50	hsa-miR-92a	1.53	1.72	0.84		1.55		50	hsa-miR-4330	-4.47	-4.47
51	hsa-miR-181a			1.92	1.57	1.54		51	ppy-miR-510	-4.369	-4.369
52	hsa-miR-3178	2.67	2.5	1.28	1.45	1.4		52	ptr-miR-661		-4.059
53	hsa-miR-1280	2.04	2.22			1.33		53	ptr-miR-670	-4.044	-4.044
54	hsa-miR-221*	1.1		1.56	1.57	1.25		54	hsa-miR-2114*	-4	-4
55	hsa-miR-221			1.56	1.57	1.25		55	mml-miR-512-5p	-3.01	-3.878	-5.415	-6.628	-8.087
56	hsa-miR-1180					1.16		56	hsa-miR-3138		-3.874
57	hsa-miR-331-3p	1.36	1.17		1.25	0.89		57	ggo-miR-10b	-4.45	-3.841	-7.939		-9.109
58	hsa-miR-20a	1.75	1.76			0.82		58	hsa-miR-483-5p	-4.519	-3.827
59	hsa-miR-205	5.85	5.23					59	age-miR-198	-2.365	-3.78
60	hsa-miR-1908	5.24	5.12					60	hsa-miR-3193	-3.773	-3.773
61	ggo-miR-18	4.8	5.03		3.3			61	hsa-miR-542-5p		-3.719
62	hsa-miR-18b	4.7	4.48					62	hsa-miR-26b	-3.815	-3.62
63	hsa-miR-34b	4	5					63	hsa-miR-223	-3.538	-3.561
64	hsa-miR-34b*	4	5					64	hsa-miR-532-3p	-3.381	-3.533
65	hsa-miR-1260	3.81	5.12					65	hsa-miR-139-3p		-3.524
66	hsa-miR-29b-1*	3.53	4.01					66	hsa-miR-101	-3.535	-3.468
67	hsa-miR-4267	3.51	2.97					67	hsa-miR-660	-3.267	-3.421			-3.688
68	ppy-miR-1274a	3.48	4.83					68	mml-miR-765	-2.856	-3.418	-1.648		-1.93
69	hsa-miR-181d	3.29	3.48					69	mml-miR-297	-3.369	-3.369
70	hsa-miR-1274a	3.26	4.16					70	ptr-miR-631		-3.369
71	hsa-miR-4253	3.26	2.88					71	hsa-miR-502-3p	-2.617	-3.348
72	hsa-miR-365	3.23	3.76					72	hsa-miR-452		-3.301
73	hsa-miR-365*	3.23	3.76					73	hsa-miR-500*	-1.898	-3.28
74	hsa-miR-1231	3.18	2.25					74	hsa-miR-765	-4.644	-3.244		-1.837
75	hsa-miR-1307	3.11	2.6					75	ppy-miR-1254	-2.588	-3.199
76	hsa-miR-3197	3.05	2.13					76	hsa-miR-362-3p	-2.966	-3.17
77	mml-miR-1230	3.01	2.61					77	hsa-miR-608	-1.119	-3.17
78	hsa-miR-602	2.97	2.29					78	hsa-miR-572	-2.232	-3.149
79	ppy-miR-602	2.92	2.79					79	hsa-miR-138	-3.729	-3.131
80	mne-miR-197	2.84	2.65					80	hsa-miR-1471		-3.053
81	hsa-miR-181a-2*	2.83	2.93					81	hsa-miR-10b	-3.443	-3.035	-4.775		-5.419
82	hsa-miR-1181	2.76						82	hsa-miR-10b*	-3.395	-3.035	-4.775		-5.419
83	mml-miR-762	2.73	2.3					83	hsa-miR-196a	-2.606	-3.029		-4.021
84	hsa-miR-373*	2.69	2.56					84	hsa-miR-196a*	-2.606	-3.029		-4.021
85	hsa-miR-455-5p	2.62	3.13					85	hsa-miR-422a	-3.374	-2.994
86	hsa-miR-1469	2.62	2.5					86	hsa-miR-152	-3.011	-2.97			-6.741
87	hsa-miR-19a	2.61	2.54					87	hsa-miR-99a	-3.114	-2.928		-10.741
88	hsa-miR-1538	2.5	1.63					88	hsa-miR-424	-2.341	-2.876			-3.394
89	hsa-miR-1226	2.49	2.43					89	hsa-miR-218	-4.073	-2.872
90	hsa-miR-762	2.49	2.41					90	hsa-miR-195	-2.346	-2.868	-3.873
91	hsa-miR-212	2.47	2.5					91	ggo-miR-101	-2.843	-2.825
92	hsa-miR-637	2.46	1.62					92	hsa-miR-29c*	-2.626	-2.802
93	hsa-miR-20b	2.42	2.24					93	hsa-miR-200a	-2.583	-2.8	-6.465
94	hsa-miR-24-2*	2.36	2.5					94	ppa-miR-141	-2.331	-2.703	-9.626	-9.626
95	hsa-miR-3185	2.34	1.9					95	hsa-miR-532-5p	-2.746	-2.695
96	hsa-miR-455-3p	2.12	2.27					96	hsa-miR-3194	-1.799	-2.683
97	hsa-miR-718	2.04	1.93					97	hsa-miR-192	-2.303	-2.617			-3.98
98	ggo-miR-106a	2.03	1.91					98	hsa-miR-574-5p	-2.85	-2.56
99	ppy-miR-1538	2.01						99	hsa-miR-196b*	-2.361	-2.531
100	ppy-miR-1181	1.99	1.48					100	hsa-miR-381	-3.123	-2.516
101	hsa-miR-3124	1.98	1.57					101	hsa-miR-886-3p	-2.946	-2.501
102	hsa-miR-17	1.96	1.77		0.99			102	ggo-miR-186	-2.374	-2.499
103	ppy-miR-331-3p	1.95	1.78					103	hsa-miR-98	-2.688	-2.491	-2.572
104	hsa-miR-34a*	1.94	2.27	2.2				104	hsa-miR-1246	-1.779	-2.346		-2.061	-2.194
105	ppy-miR-298	1.94	1.71					105	ppy-miR-10a	-2.303	-2.323	-3
106	ggo-miR-17-5p	1.9	1.79					106	ppy-miR-1246	-1.713	-2.289		-2.408	-2.557
107	hsa-miR-340*	1.86	2.16					107	mml-miR-936	-1.359	-2.266
108	hsa-miR-106a	1.83	1.74		1.01			108	hsa-miR-186	-1.998	-2.263
109	ppy-miR-1268	1.83	1.59					109	hsa-miR-4315		-2.263
110	hsa-miR-3141	1.82	1.62					110	hsa-miR-486-5p	-2.668	-2.261
111	mml-miR-1235	1.81	1.31					111	hsa-miR-1323		-2.226
112	hsa-miR-933	1.8	1.76					112	hsa-miR-500	-1.898	-2.149
113	hsa-miR-1238	1.8	1.33					113	hsa-miR-194	-1.815	-2.149			-4.86
114	ggo-miR-20	1.71	1.64					114	ggo-miR-141	-1.673	-2.1	-9.364		-9.364
115	ptr-miR-582	1.69	1.75					115	hsa-miR-141	-1.636	-2.061		-5.654
116	hsa-miR-641	1.66	1.74					116	hsa-miR-10a	-2.374	-2.039	-1.783
117	hsa-miR-2355	1.63	1.96					117	ggo-miR-29b	-1.768	-1.982		-11.582
118	hsa-miR-301a	1.61	1.59					118	hsa-miR-148b	-1.831	-1.978
119	hsa-miR-4290	1.61	1.56					119	hsa-miR-362-5p	-2.011	-1.952
120	hsa-miR-193a-5p	1.61	1.28					120	hsa-miR-3177	-0.933	-1.952
121	hsa-miR-421	1.59						121	hsa-miR-30e*	-2.013	-1.951		-2.613	-4.469
122	hsa-miR-1228*	1.57	1.56					122	hsa-miR-30e	-2.013	-1.951		-2.613	-4.685
123	hsa-miR-296-5p	1.56	1.09					123	hsa-miR-4288		-1.874
124	hsa-miR-877	1.55	1.8					124	ggo-miR-223	-1.698	-1.868
125	hsa-miR-19b	1.54	1.44					125	hsa-miR-623		-1.743
126	hsa-miR-4281	1.54	1.41					126	hsa-miR-4306	-1.67	-1.68
127	hsa-miR-550	1.5	1.25					127	hsa-miR-200b	-1.497	-1.649	-5.468		-8.68
128	hsa-miR-671-3p	1.48	1.63					128	hsa-miR-30d	-1.364	-1.643	-1.279	-0.734	-1.454
129	hsa-miR-28-3p	1.46	1.68					129	hsa-miR-1303		-1.621
130	hsa-miR-4321	1.46	1.29					130	hsa-miR-188-5p		-1.565
131	hsa-miR-1275	1.43	1.08					131	hsa-miR-1975	-1.952	-1.553	-1.522	-1.7	-1.57
132	ppy-miR-182	1.42	1.93					132	hsa-let-7c	-1.869	-1.542	-3.868
133	ppy-miR-1238	1.4	1.29					133	hsa-let-7e	-1.896	-1.535	-2.466	-2.858	-2.957
134	hsa-miR-598	1.38	1.6					134	hsa-miR-26a	-1.718	-1.532		-0.957
135	hsa-miR-3180-5p	1.38	1.42					135	hsa-miR-30b	-1.637	-1.506			-1.308
136	hsa-miR-330-3p	1.29	1.71					136	ppa-miR-188	-1.546	-1.477
137	hsa-miR-409-3p	1.28						137	hsa-miR-361-5p	-1.628	-1.452
138	hsa-miR-4258	1.24	1.42					138	hsa-let-7f	-1.736	-1.436		-1.851
139	ptr-miR-1236	1.24	0.92					139	hsa-miR-125b	-1.304	-1.433	-4.919
140	hsa-miR-2861	1.18	0.81					140	hsa-miR-30c	-1.33	-1.389			-1.265
141	hsa-miR-34a	1.16	1.65	2.2				141	ggo-miR-30b	-1.527	-1.373		-0.777	-1.316
142	hsa-miR-320d	1.12	1.02					142	hsa-miR-30a	-1.397	-1.363		-0.722	-1.73
143	hsa-miR-320a	1.09						143	hsa-miR-30a*	-1.397	-1.363		-0.722	-1.73
144	hsa-miR-563	1.08	0.85					144	hsa-miR-200c	-1.317	-1.349		-8.256	-7.256
145	hsa-miR-191	1.06	1.03					145	hsa-miR-371-5p	-1.294	-1.326		-8.405
146	hsa-miR-23b*	1.01	1.34					146	hsa-let-7d	-1.422	-1.199	-2.58	-2.697
147	hsa-miR-92a-1*		3.78					147	hsa-let-7a	-1.448	-1.172	-2.478	-2.526
148	hsa-miR-184		2.31					148	hsa-let-7g	-1.407	-1.12
149	ppy-miR-1909		1.63					149	ggo-miR-200c	-1.146	-1.113	-9.638	-9.638
150	hsa-miR-4310		1.18					150	ppy-miR-1273	-7.656
151	ptr-miR-1225		1.18					151	ptr-miR-497	-7.338
152	hsa-miR-4312		1.16					152	hsa-miR-3149	-7.317
153	hsa-miR-342-3p		1.15					153	hsa-miR-875-5p	-7.055
154	ppy-miR-720		1.1					154	hsa-let-7f-2*	-6.443
155	hsa-miR-181c			3.59	3			155	hsa-miR-664	-6.183
								156	ppy-miR-450a	-6.18
								157	hsa-miR-4303	-5.927
								158	hsa-miR-1248	-5.7
								159	hsa-miR-4311	-5.459
								160	ppy-miR-1305	-5.261
								161	ppy-miR-1304	-5.059
								162	hsa-miR-513b	-4.874
								163	hsa-miR-542-3p	-4.874
								164	hsa-miR-1305	-4.841
								165	hsa-miR-136*	-4.781
								166	ppy-miR-1255b	-4.682
								167	ssy-miR-513c	-4.392
								168	hsa-miR-551a	-4.343
								169	ppy-miR-616	-4.196
								170	lla-miR-198	-3.653
								171	hsa-miR-497	-3.533
								172	hsa-miR-654-3p	-3.447
								173	hsa-miR-376a	-3.344
								174	hsa-miR-140-5p	-3.243
								175	hsa-miR-3137	-3.054
								176	hsa-miR-139-5p	-3.014
								177	hsa-miR-378b	-3.002
								178	ggo-miR-187	-2.987
								179	hsa-miR-575	-2.858
								180	ptr-miR-764	-2.836
								181	hsa-miR-377	-2.437
								182	hsa-miR-500b	-2.35
								183	hsa-miR-374b	-2.325
								184	hsa-miR-203	-2.307
								185	hsa-miR-489	-2.12
								186	hsa-miR-4314	-1.946
								187	hsa-miR-376c	-1.834
								188	hsa-miR-4324	-1.761
								189	hsa-miR-135a*	-1.635
								190	hsa-miR-125b-2*	-1.581
								191	hsa-miR-29b	-1.547			-5.209
								192	hsa-miR-378	-1.532
								193	hsa-miR-4298	-1.375
								194	hsa-miR-1972	-1.27
								195	hsa-miR-125a-5p	-1.252
								196	hsa-miR-29c	-0.943
								197	hsa-miR-124	-0.892
								198	hsa-miR-518c*
								199	hsa-miR-4300
								200	hsa-miR-15a
								201	ppy-miR-647
								202	hsa-miR-340					-1.549
								203	mml-miR-638				-1.532	-1.689
								204	hsa-miR-4270					-1.703
								205	mml-miR-762					-2.313
								206	hsa-miR-940					-2.524
								207	ppy-miR-564					-2.84
								208	hsa-miR-19a					-2.866
								209	hsa-miR-4289	-2.503				-3.035
								210	hsa-miR-4281					-3.078
								211	mml-miR-1230					-3.251
								212	ppy-miR-638					-3.652
								213	hsa-miR-671-5p					-3.844
								214	hsa-miR-34a					-3.909
								215	ggo-miR-224				-3.103	-4.456
								216	ppy-miR-298				-3.391	-5.239
								217	hsa-miR-2861				-4.327	-5.869
								218	hsa-miR-663				-5.798	-5.942
								219	hsa-miR-1293				-7.06	-7.365
								220	hsa-miR-1915				-7.494	-8.174
								221	hsa-miR-762			-1.138
								222	hsa-miR-487b			-1.9
								223	hsa-miR-495			-2.169
								224	hsa-miR-1275			-2.501		-2.072
								225	hsa-miR-3196			-2.867
								226	ppy-miR-1274b			-3.001
								227	hsa-miR-373*			-3.093		-4.383
								228	hsa-miR-638			-3.246
								229	mml-miR-1227			-3.339		-2.79
								230	ppy-miR-1268			-3.347		-4.261
								231	hsa-miR-3185			-3.466	-3.588
								232	hsa-miR-193a-5p			-3.508	-2.278	-2.203
								233	ppy-miR-1207-5p			-3.597	-3.505	-3.016
								234	hsa-miR-100			-3.808	-3.701	-2.808
								235	hsa-miR-1231			-3.867
								236	hsa-miR-557			-4.131		-4.646
								237	hsa-miR-429	-1.263		-4.192
								238	hsa-let-7b	-1.608		-4.291	-3.939	-4.179
								239	hsa-miR-1308			-4.294		-3.95
								240	hsa-miR-1228*			-4.488	-5.133	-5.032
								241	hsa-miR-939			-4.533	-7.855
								242	hsa-miR-4257			-4.705		-4.769
								243	ppy-miR-1303	-9.109		-6.302		-5.939
								244	hsa-miR-514b-5p	-6.125		-6.835	-9.295

## Sheet: Tables1a1b
Supporting Data File 2. AGMK1-9T7 miRNAs that have been detected in human cancers
Table 1a: AGMK1-9T7 p1 cells whose up-regulated expression [log2 (fold change)] was highly significant at (q<0.05)					Table 1b: AGMK1-9T7 p1 cells whose down-regulated expression [log2 (fold change)] was highly significant at (q<0.05)
	miRNAs	p1	miRNAs associated with human cancers			miRNAs	p1	miRNAs associated with human cancers
			(miR Cancer Database)					(miR Cancer Database)
1	hsa-miR-7-1*	6.51	0		1	hsa-miR-452	-11.655	10
2	hsa-miR-205	5.85	74		2	hsa-miR-199a-5p	-10.385	0
3	hsa-miR-1908	5.24	4		3	hsa-miR-126*	-9.465	1
4	ggo-miR-18	4.8	0		4	hsa-miR-3172	-8.641	0
5	hsa-miR-18a	4.76	48		5	ppy-miR-199b-3p	-8.515	0
6	hsa-miR-18b	4.7	4		6	hsa-miR-1285	-8.201	1
7	hsa-miR-34c-5p	4.63	2		7	ppy-miR-1304	-8.109	0
8	hsa-miR-1260b	4.03	4		8	ppy-miR-1273	-7.656	0
9	hsa-miR-34b	4	23		9	hsa-miR-499-5p	-7.623	2
10	hsa-miR-1260	3.81	4		10	ptr-miR-497	-7.338	0
11	hsa-miR-34c-3p	3.77	4		11	hsa-miR-3149	-7.317	0
12	hsa-miR-183*	3.53	0		12	ppy-miR-513c	-7.292	0
13	hsa-miR-29b-1*	3.53	0		13	hsa-miR-145*	-7.29	0
14	hsa-miR-3195	3.52	0		14	hsa-miR-126	-7.27	96
15	hsa-miR-4267	3.51	0		15	hsa-miR-142-5p	-7.206	12
16	ppy-miR-1274a	3.48	2		16	hsa-miR-150	-7.094	47
17	hsa-miR-132	3.31	26		17	hsa-miR-875-5p	-7.055	0
18	hsa-miR-181d	3.29	11		18	hsa-let-7f-2*	-6.443	0
19	hsa-miR-1274a	3.26	2		19	hsa-miR-1973	-6.418	0
20	hsa-miR-4253	3.26	0		20	hsa-miR-568	-6.32	0
21	hsa-miR-365	3.23	22		21	hsa-miR-145	-6.262	0
22	hsa-miR-1231	3.18	0		22	hsa-miR-199a-3p	-6.196	18
23	hsa-miR-155	3.13	85		23	hsa-miR-664	-6.183	4
24	hsa-miR-1307	3.11	2		24	ppy-miR-450a	-6.18	0
25	hsa-miR-3197	3.05	0		25	hsa-miR-204	-6.05	49
26	mml-miR-1230	3.01	0		26	hsa-miR-4303	-5.927	0
27	hsa-miR-602	2.97	0		27	hsa-miR-1248	-5.7	0
28	ppy-miR-602	2.92	0		28	hsa-miR-1273c	-5.62	0
29	hsa-miR-130b	2.87	30		29	hsa-miR-143	-5.593	85
30	mne-miR-197	2.84	0		30	hsa-miR-142-3p	-5.47	22
31	hsa-miR-181a-2*	2.83	1		31	hsa-miR-4311	-5.459	0
32	hsa-miR-1181	2.76	3		32	hsa-miR-513a-5p	-5.455	2
33	mml-miR-762	2.73	0		33	ggo-miR-143	-5.386	0
34	hsa-miR-373*	2.69	0		34	ppy-miR-520c-5p	-5.316	0
35	hsa-miR-3178	2.67	0		35	hsa-miR-4329	-5.308	0
36	ggo-miR-93	2.65	0		36	ppy-miR-1305	-5.261	0
37	hsa-miR-93	2.63	47		37	hsa-miR-214	-5.227	17
38	hsa-miR-1469	2.62	1		38	hsa-miR-653	-5.177	0
39	hsa-miR-455-5p	2.62	7		39	hsa-miR-514b-5p	-5.125	0
40	hsa-miR-19a	2.61	48		40	hsa-miR-2115*	-5.066	0
41	ggo-miR-31	2.5	0		41	ppy-miR-1304	-5.059	0
42	hsa-miR-1538	2.5	0		42	hsa-miR-4275	-4.939	0
43	hsa-miR-1226	2.49	0		43	hsa-miR-513b	-4.874	1
44	hsa-miR-762	2.49	1		44	hsa-miR-542-3p	-4.874	14
45	hsa-miR-212	2.47	23		45	hsa-miR-1305	-4.841	0
46	hsa-miR-637	2.46	2		46	hsa-miR-26b*	-4.833	0
47	hsa-miR-20b	2.42	11		47	ggo-miR-214	-4.806	0
48	hsa-miR-24-2*	2.36	0		48	hsa-miR-136*	-4.781	0
49	hsa-miR-3185	2.34	0		49	hsa-miR-1321	-4.728	0
50	ggo-miR-183	2.31	0		50	hsa-miR-3173	-4.728	0
51	hsa-miR-31	2.28	66		51	ppy-miR-1255b	-4.682	0
52	hsa-miR-21	2.25	561		52	mml-miR-211	-4.676	0
53	hsa-miR-25	2.18	34		53	hsa-miR-765	-4.644	4
54	hsa-miR-92b	2.17	12		54	hsa-miR-215	-4.636	48
55	ptr-miR-25	2.17	0		55	hsa-miR-483-5p	-4.519	12
56	hsa-miR-183	2.16	46		56	hsa-miR-4330	-4.47	0
57	hsa-miR-455-3p	2.12	7		57	ggo-miR-10b	-4.45	0
58	hsa-miR-197	2.06	14		58	hsa-miR-1207-5p	-4.409	5
59	hsa-miR-1280	2.04	4		59	ssy-miR-513c	-4.392	0
60	hsa-miR-718	2.04	2		60	ppy-miR-510	-4.369	0
61	ggo-miR-106a	2.03	0		61	hsa-miR-551a	-4.343	2
62	hsa-miR-425	2.01	13		62	ppy-miR-616	-4.196	0
63	ppy-miR-1538	2.01	0		63	hsa-miR-712	-4.137	0
64	hsa-miR-181b	2	38		64	hsa-miR-218	-4.073	0
					65	ptr-miR-670	-4.044	0
					66	hsa-miR-2114*	-4	0
					67	hsa-miR-26b	-3.815	40
					68	hsa-miR-3193	-3.773	0
					69	hsa-miR-138	-3.729	58
					70	lla-miR-198	-3.653	0
					71	hsa-miR-223	-3.538	65
					72	hsa-miR-101	-3.535	83
					73	hsa-miR-497	-3.533	47
					74	hsa-miR-30e*	-3.493	22
					75	hsa-miR-654-3p	-3.447	0
					76	hsa-miR-10b	-3.443	53
					77	hsa-miR-10b*	-3.395	1
					78	hsa-miR-532-3p	-3.381	0
					79	hsa-miR-422a	-3.374	9
					80	mml-miR-297	-3.369	0
					81	hsa-miR-376a	-3.344	7
					82	hsa-miR-140-5p	-3.243	13
					83	hsa-miR-381	-3.123	14
					84	hsa-miR-99a	-3.114	28
					85	hsa-miR-3137	-3.054	0
					86	hsa-miR-139-5p	-3.014	0
					87	hsa-miR-152	-3.011	139
					88	mml-miR-512-5p	-3.01	0
					89	hsa-miR-378b	-3.002	0
					90	ggo-miR-187	-2.987	0
					91	hsa-miR-362-3p	-2.966	6
					92	hsa-miR-886-3p	-2.946	1
					93	hsa-miR-575	-2.858	2
					94	mml-miR-766	-2.856	0
					95	hsa-miR-574-5p	-2.85	1
					96	ggo-miR-101	-2.843	0
					97	ptr-miR-764	-2.836	0
					98	hsa-miR-532-5p	-2.746	6
					99	hsa-miR-486-5p	-2.668	14
					100	hsa-miR-29c*	-2.626	1
					101	hsa-miR-502-3p	-2.617	1
					102	hsa-miR-196a	-2.606	32
					103	hsa-miR-196a*	-2.606	1
					104	ppy-miR-1254	-2.588	0
					105	hsa-miR-200a	-2.583	45
					106	hsa-miR-377	-2.437	11
					107	hsa-miR-187*	-2.425	1
					108	ggo-miR-186	-2.374	0
					109	ggo-miR-186	-2.374	0
					110	hsa-miR-10a	-2.374	23
					111	age-miR-198	-2.365	0
					112	hsa-miR-196b*	-2.361	0
					113	hsa-miR-500b	-2.35	0
					114	hsa-miR-195	-2.346
					115	hsa-miR-30a*	-2.343	62
					116	ppa-miR-142	-2.331	0
					117	hsa-miR-374b	-2.325	6
					118	hsa-miR-203	-2.307	85
					119	hsa-miR-192	-2.303
					120	ppy-miR-10a	-2.303	0
					121	hsa-miR-661	-2.267	16
					122	hsa-miR-572	-2.232	4
					123	hsa-miR-500*	-2.227	0
					124	hsa-miR-489	-2.12	9
					125	hsa-miR-30e	-2.013	57
					126	hsa-miR-362-5p	-2.011	2
					127	hsa-miR-186	-1.998	20
					128	hsa-miR-186	-1.998
					129	hsa-miR-99	-1.688	47
					130	hsa-miR-4290	-1.503	0
					131	hsa-miR-425	-1.341	13

## Sheet: Tables2a2b
Table 2a: AGMK1-9T7 p2 cells whose up-regulated expression [log2 (fold change)] was highly significant at (q<0.05)					Table 2b: AGMK1-9T7 p2 cells whose down-regulated expression [log2 (fold change)] was highly significant at (q<0.05)
	miRNAs	p2	miRNAs associated with human cancers			miRNAs	p2	miRNAs associated with human cancers
			(miR Cancer Database)					(miR Cancer Database)
1	hsa-miR-7-1*	7.01	0		1	hsa-miR-451	-12.24	39
2	hsa-miR-34c-5p	5.37	2		2	hsa-miR-199a-5p	-10.385	17
3	hsa-miR-205	5.23	74		3	hsa-miR-1973	-10.191	0
4	hsa-miR-1260	5.12	4		4	hsa-miR-126*	-9.47	1
5	hsa-miR-1908	5.12	4		5	hsa-miR-513a-5p	-8.834	2
6	ggo-miR-18	5.03	0		6	hsa-miR-3172	-8.293	0
7	hsa-miR-34b	5	23		7	hsa-miR-1285	-8.201	1
8	ppy-miR-1274a	4.83	0		8	ppy-miR-199b-3p	-8.152	0
9	hsa-miR-18a	4.64	48		9	hsa-miR-499-5p	-7.623	2
10	hsa-miR-34c-3p	4.63	4		10	ppy-miR-513c	-7.292	0
11	hsa-miR-18b	4.48	4		11	hsa-miR-142-5p	-7.206	12
12	hsa-miR-1260b	4.35	4		12	hsa-miR-514b-5p	-7.072	0
13	hsa-miR-1274a	4.16	2		13	hsa-miR-126	-7.071	82
14	hsa-miR-29b-1*	4.01	0		14	ppy-miR-1303	-6.887	0
15	hsa-miR-183*	3.88	0		15	hsa-miR-187	-6.624	14
16	hsa-miR-92a-1*	3.78	0		16	hsa-miR-204	-6.604	49
17	hsa-miR-365	3.76	22		17	hsa-miR-4328	-6.556	1
18	hsa-miR-181d	3.48	11		18	hsa-miR-3130-3p	-6.531	0
19	hsa-miR-34b*	3.23	0		19	hsa-miR-568	-6.32	0
20	hsa-miR-132	3.21	26		20	ppy-miR-647	-6.235	0
21	hsa-miR-455-5p	3.13	5		21	hsa-miR-192*	-6.17	0
22	hsa-miR-130b	3.09	30		22	hsa-miR-199a-3p	-6.161	18
23	hsa-miR-155	3.09	85		23	hsa-miR-145	-6.105	139
24	hsa-miR-4267	2.97	0		24	hsa-miR-875-5p	-6.055	0
25	ggo-miR-183	2.94	0		25	ggo-miR-145	-6.028	0
26	hsa-miR-181a-2*	2.93	1		26	hsa-miR-150	-5.999	47
27	hsa-miR-3195	2.88	0		27	hsa-miR-143	-5.891	85
28	hsa-miR-4253	2.88	0		28	hsa-miR-1273c	-5.62	0
29	ggo-miR-31	2.86	0		29	hsa-miR-4287	-5.605	0
30	ppy-miR-602	2.79	0		30	hsa-miR-142-3p	-5.47	22
31	mne-miR-197	2.65	0		31	hsa-miR-1207-5p	-5.409	5
32	hsa-miR-183	2.64	46		32	ppy-miR-520c-5p	-5.316	0
33	hsa-miR-21	2.62	561		33	mml-miR-211	-5.261	0
34	mml-miR-1230	2.61	0		34	hsa-miR-214	-5.227	57
35	hsa-miR-1307	2.6	2		35	hsa-miR-653	-5.177	0
36	hsa-miR-31	2.57	66		36	hsa-miR-194*	-5.109	0
37	hsa-miR-373*	2.56	0		37	pbi-miR-513c	-5.08	0
38	hsa-miR-19a	2.54	48		38	hsa-miR-2115*	-5.066	0
39	hsa-miR-1469	2.5	1		39	ggo-miR-143	-5.055	0
40	hsa-miR-212	2.5	23		40	ptr-miR-602	-5.015	0
41	hsa-miR-24-2*	2.5	0		41	ggo-miR-214	-4.986	0
42	hsa-miR-3178	2.5	0		42	hsa-miR-148a	-4.952	45
43	ptr-miR-25	2.47	0		43	hsa-miR-4275	-4.939	0
44	ggo-miR-93	2.44	0		44	hsa-miR-215	-4.877	22
45	hsa-miR-1226	2.43	0		45	hsa-miR-26b*	-4.833	0
46	hsa-miR-762	2.41	1		46	hsa-miR-1321	-4.728	0
47	hsa-miR-92b	2.41	12		47	hsa-miR-3173	-4.728	0
48	hsa-miR-182	2.37	69		48	hsa-miR-135a*	-4.694	0
49	hsa-miR-93	2.37	47		49	hsa-miR-4285	-4.663	0
50	hsa-miR-184	2.31	15		50	hsa-miR-219-2-3p	-4.653	0
51	mml-miR-762	2.3	0		51	mml-miR-604	-4.624	0
52	hsa-miR-602	2.29	0		52	hsa-miR-711	-4.611	0
53	hsa-miR-34a*	2.27	0		53	hsa-miR-4330	-4.47	0
54	hsa-miR-455-3p	2.27	7		54	ppy-miR-510	-4.369	0
55	hsa-miR-1231	2.25	0		55	hsa-miR-136*	-4.196	0
56	hsa-miR-20b	2.24	11		56	hsa-miR-4300	-4.129	0
57	hsa-miR-1280	2.22	4		57	ptr-miR-661	-4.059	0
58	hsa-miR-197	2.19	14		58	ptr-miR-670	-4.044	0
59	hsa-miR-181b	2.17	38		59	hsa-miR-518c*	-4.01	0
60	hsa-miR-340*	2.16	1		60	hsa-miR-2114*	-4	0
61	hsa-miR-25	2.14	34		61	mml-miR-512-5p	-3.878	0
62	hsa-miR-3197	2.13	0		62	hsa-miR-3138	-3.874	0
					63	ggo-miR-10b	-3.841	0
					64	hsa-miR-483-5p	-3.827	12
					65	ssy-miR-513c	-3.807	0
					66	age-miR-198	-3.78	0
					67	hsa-miR-3193	-3.773	0
					68	hsa-miR-542-5p	-3.719	3
					69	hsa-miR-26b	-3.62	40
					70	hsa-miR-223	-3.561	65
					71	hsa-miR-532-3p	-3.533	0
					72	hsa-miR-139-3p	-3.524	5
					73	hsa-miR-101	-3.468	83
					74	hsa-miR-660	-3.421	2
					75	mml-miR-765	-3.418	0
					76	mml-miR-297	-3.369	0
					77	ptr-miR-631	-3.369	0
					78	hsa-miR-502-3p	-3.348	1
					79	hsa-miR-452	-3.301	10
					80	hsa-miR-500*	-3.28	0
					81	hsa-miR-765	-3.244	4
					82	ppy-miR-1254	-3.199	0
					83	hsa-miR-362-3p	-3.17	6
					84	hsa-miR-608	-3.17	4
					85	hsa-miR-572	-3.149	4
					86	hsa-miR-138	-3.131	58
					87	hsa-miR-10b*	-3.06	1
					88	hsa-miR-1471	-3.053	0
					89	hsa-miR-10b	-3.035	50
					90	hsa-miR-196a	-3.029	32
					91	hsa-miR-196a*	-3.029	1
					92	hsa-miR-422a	-2.994	11
					93	hsa-miR-376a	-2.981	7
					94	hsa-miR-152	-2.97	29
					95	hsa-miR-99a	-2.928	28
					96	hsa-miR-424	-2.876	24
					97	hsa-miR-218	-2.872	68
					98	hsa-miR-195	-2.868	66
					99	ggo-miR-101	-2.825	0
					100	hsa-miR-30e*	-2.818	2
					101	hsa-miR-29c*	-2.802	1
					102	hsa-miR-200a	-2.8	45
					103	ppa-miR-141	-2.703	0
					104	hsa-miR-532-5p	-2.695	6
					105	hsa-miR-3194	-2.683	0
					106	hsa-miR-192	-2.617	24
					107	hsa-miR-574-5p	-2.56	1
					108	hsa-miR-196b*	-2.531	0
					109	hsa-miR-381	-2.516	14
					110	hsa-miR-886-3p	-2.501	1
					111	ggo-miR-186	-2.499	0
					112	hsa-miR-98	-2.491	38
					113	hsa-miR-1246	-2.346	9
					114	ppy-miR-10a	-2.323	0
					115	ppy-miR-1246	-2.289	0
					116	mml-miR-936	-2.266	0
					117	hsa-miR-186	-2.263	30
					118	hsa-miR-4315	-2.263	0
					119	hsa-miR-486-5p	-2.261	14
					120	hsa-miR-1323	-2.226	0
					121	hsa-miR-194	-2.149	28
					122	hsa-miR-500	-2.149	7
					123	ggo-miR-141	-2.1	0
					124	hsa-miR-141	-2.061	57
					125	hsa-miR-10a	-2.039	16
					126	hsa-miR-489	-2.038	9
					127	hsa-miR-4324	-2.016	0

## Sheet: Tables3a3b 
Table 3a: AGMK1-9T7 p10 cells whose up-regulated expression [log2 (fold change)] was highly significant at (q<0.05)						Table 3b: AGMK1-9T7 p10 cells whose down-regulated expression [log2 (fold change)] was highly significant at (q<0.05)
	miRNAs	p10	miRNAs associated with human cancers			miRNAs	p10	miRNAs associated with human cancers
			(miR Cancer Database)					(miR Cancer Database)
1	hsa-miR-34c-5p	7.91	2		1	ggo-miR-200c	-9.638	0
2	hsa-miR-34c-3p	7.12	4		2	ppa-miR-141	-9.626	0
3	hsa-miR-7-1*	5.99	0		3	ggo-miR-141	-9.364	0
4	hsa-miR-466	5.14	2		4	ggo-miR-10b	-7.939	0
5	hsa-miR-3195	4.89	0		5	hsa-miR-3172	-6.931	0
6	hsa-miR-181c	3.59	17		6	hsa-miR-514b-5p	-6.835	0
7	hsa-miR-18a	3.53	48		7	hsa-miR-43281	-6.649	0
8	hsa-miR-130b	3.3	30		8	hsa-miR-148a	-6.622	45
9	hsa-miR-425	2.98	13		9	hsa-miR-200a	-6.465	45
10	ggo-miR-31	2.63	0		10	hsa-miR-1207-5p	-6.376	5
11	hsa-miR-31	2.57	66		11	ppy-miR-1303	-6.302	0
12	ggo-miR-93	2.52	0		12	hsa-miR-200b	-5.468	43
13	hsa-miR-93	2.49	47		13	hsa-miR-126	-5.429	82
14	age-miR-222	2.44	0		14	hsa-miR-126*	-5.429	1
15	hsa-miR-222	2.25	54		15	mml-miR-512-5p	-5.415	0
16	hsa-miR-34a	2.2	124		16	hsa-miR-125b	-4.919	67
17	hsa-miR-106b	2.15	33		17	hsa-miR-204	-4.777	49
					18	hsa-miR-10b	-4.775	50
					19	hsa-miR-4257	-4.705	0
					20	hsa-miR-939	-4.533	0
					21	hsa-miR-1228*	-4.488	1
					22	hsa-miR-1308	-4.294	0
					23	hsa-let-7b	-4.291	25
					24	hsa-miR-711	-4.289	0
					25	hsa-miR-429	-4.192	47
					26	hsa-miR-557	-4.131	0
					27	hsa-miR-195	-3.873	66
					28	hsa-let-7c	-3.868	25
					29	hsa-miR-1231	-3.867	0
					30	hsa-miR-100	-3.808	36
					31	ppy-miR-1207-5p	-3.597	0
					32	hsa-miR-193a-5p	-3.508	2
					33	hsa-miR-3185	-3.466	0
					34	ppy-miR-1268	-3.347	0
					35	mml-miR-1227	-3.339	0
					36	hsa-miR-638	-3.246	14
					37	hsa-miR-373*	-3.093	0
					38	ppy-miR-1274b	-3.001	0
					39	ppy-miR-10a	-3	0
					40	hsa-miR-3196	-2.867	1
					41	hsa-let-7d	-2.58	21
					42	hsa-miR-98	-2.572	38
					43	hsa-miR-1275	-2.501	3
					44	hsa-let-7a	-2.478	76
					45	hsa-let-7e	-2.466	18
					46	hsa-miR-495	-2.169	23

## Sheet: Tables4a4b
Table 4a: AGMK1-9T7 p20 cells whose up-regulated expression [log2 (fold change)] was highly significant at (q<0.05)					Table 4b: AGMK1-9T7 p20 cells whose down-regulated expression [log2 (fold change)] was highly significant at (q<0.05)
	miRNAs	p20	miRNAs associated with human cancers			miRNAs	p20	miRNAs associated with human cancers
			(miR Cancer Database)					(miR Cancer Database)
1	hsa-miR-34c-5p	6.97	2		1	ggo-miR-29b	-11.582	0
2	hsa-miR-34c-3p	5.8	4		2	hsa-miR-3172	-11.516	0
3	hsa-miR-7-1*	5.29	0		3	hsa-miR-99a	-10.741	28
4	hsa-miR-3195	5.03	0		4	ggo-miR-200c	-9.638	0
5	hsa-miR-130b	4.25	30	1	5	ppa-miR-141	-9.626	0
6	hsa-miR-18a	4.03	48	2	6	hsa-miR-514b-5p	-9.295	0
7	hsa-miR-485-3p	4	3	3	7	hsa-miR-513a-5p	-8.571	2
8	hsa-miR-466	3.97	2	4	8	hsa-miR-126	-8.552	82
9	ggo-miR-18	3.3	0	5	9	hsa-miR-126*	-8.552	1
10	hsa-miR-181c	3	17	6	10	hsa-miR-371-5p	-8.405	3
11	hsa-miR-425	2.98	13	7	11	hsa-miR-200c	-8.256	62
12	hsa-miR-155	2.97	85	8	12	hsa-miR-939	-7.855	0
13	hsa-miR-543	2.64	9	9	13	hsa-miR-1915	-7.494	0
14	hsa-miR-484	2.62	3	10	14	hsa-miR-1293	-7.06	0
15	ggo-miR-93	2.5	0	11	15	hsa-miR-145	-6.802	139
16	hsa-miR-93	2.45	47	12	16	hsa-miR-145*	-6.802	0
17	age-miR-222	2.37	0	13	17	mml-miR-512-5p	-6.628	0
18	hsa-miR-654-3p	2.35	0	14	18	hsa-miR-1207-5p	-6.344	5
19	hsa-miR-222	2.28	54	15	19	hsa-miR-663	-5.798	15
20	hsa-miR-495	2.28	23	16	20	hsa-miR-141	-5.654	57
21	hsa-miR-4298	2.22	0	17	21	hsa-miR-29b	-5.209	49
22	hsa-miR-487b	2.2	1	18	22	hsa-miR-1228*	-5.133	1
23	hsa-miR-379	2.01	7	19	23	ggo-miR-214	-4.794	0
				20	24	hsa-miR-2861	-4.327	2
				21	25	hsa-miR-196a	-4.021	32
				22	26	hsa-miR-196a*	-4.021	1
				23	27	hsa-let-7b	-3.939	25
				24	28	hsa-miR-100	-3.701	36
				25	29	hsa-miR-3185	-3.588	0
				26	30	ppy-miR-1207-5p	-3.505	0
				27	31	ppy-miR-298	-3.391	0
				28	32	hsa-miR-187*	-3.332	1
				29	33	ggo-miR-224	-3.103	0
				30	34	hsa-let-7e	-2.858	18
				31	35	hsa-let-7d	-2.697	21
				32	36	hsa-miR-30e	-2.613	20
					37	hsa-miR-30e*	-2.613	2
					38	hsa-let-7a	-2.526	76
					39	ppy-miR-1246	-2.408	0
					40	hsa-miR-193a-5p	-2.278	2
					41	hsa-miR-1246	-2.061	9

## Sheet: Tables5a5b
	Supporting Data File 2 :miRNAs expressed at highly significant levels
AGMK1-9T7 p40 cells whose up-regulated expression [log2 (fold change)] was highly significant at (q<0.05)					AGMK1-9T7 p40 cells whose down-regulated expression [log2 (fold change)] was highly significant at (q<0.05)
	miRNAs	p40	miRNAs associated with human cancers					miRNAs associated with human cancers
			(miR Cancer Database)			miRNA	p40	(miR Cancer Database)
1	hsa-miR-543	6.88	9		1	hsa-miR-451	-12.655	39
2	hsa-miR-34c-5p	6.66	2		2	ggo-miR-141	-9.364	0
3	hsa-miR-7-1*	6.25	0		3	ggo-miR-10b	-9.109	0
4	hsa-miR-411*	5.37	0		4	hsa-miR-4328	-8.971	1
5	hsa-miR-34c-3p	5.27	4		5	hsa-miR-126*	-8.88	1
6	hsa-miR-485-3p	5.26	3		6	hsa-miR-200b	-8.68	43
7	hsa-miR-654-3p	4.94	0		7	hsa-miR-1915	-8.174	0
8	hsa-miR-495	4.88	23		8	mml-miR-512-5p	-8.087	0
9	hsa-miR-299-5p	4.64	0		9	hsa-miR-1293	-7.365	0
10	ggo-miR-134	4.34	0		10	hsa-miR-200c	-7.256	62
11	hsa-miR-130b	4.28	30		11	ppy-miR-199b-3p	-6.983	0
12	hsa-miR-134	4.28	16		12	ggo-miR-145	-6.975	0
13	hsa-miR-466	4.18	2		13	hsa-miR-152	-6.741	29
14	hsa-miR-155	4.17	85		14	hsa-miR-215	-6.636	22
15	hsa-miR-601	4.06	2		15	hsa-miR-199a-5p	-6.63	17
16	hsa-miR-487b	3.93	1		16	hsa-miR-145	-6.404	0
17	hsa-miR-329	3.85	12		17	hsa-miR-663	-5.942	16
18	hsa-miR-3195	3.73	0		18	ppy-miR-1303	-5.939	0
19	hsa-miR-379	3.58	7		19	hsa-miR-2861	-5.869	2
20	hsa-miR-18a	3.48	48		20	hsa-miR-711	-5.736	0
21	hsa-miR-574-3p	3.25	4		21	hsa-miR-214	-5.588	57
22	hsa-miR-15b	3.04	21		22	hsa-miR-513a-5p	-5.442	2
23	hsa-miR-1260b	2.54	4		23	hsa-miR-10b	-5.419	50
24	hsa-miR-4298	2.54	0		24	ppy-miR-298	-5.239	0
25	hsa-miR-425	2.51	13		25	hsa-miR-1228*	-5.032	1
26	hsa-miR-21	2.49	561		26	ggo-miR-214	-4.986	0
27	hsa-miR-93	2.35	47		27	hsa-miR-194	-4.86	28
28	ggo-miR-93	2.32	0		28	hsa-miR-4257	-4.769	0
29	hsa-miR-132	2.31	26		29	hsa-miR-30e	-4.685	20
30	hsa-miR-484	2.25	2		30	hsa-miR-557	-4.646	0
31	hsa-miR-182	2.14	69		31	hsa-miR-30e*	-4.469	2
32	age-miR-222	2.13	0		32	ggo-miR-224	-4.456	0
33	ggo-miR-183	2.1	0		33	hsa-miR-373*	-4.383	0
34	ggo-miR-31	2.07	0		34	ppy-miR-1268	-4.261	0
35	ptr-miR-25	2.01	0		35	hsa-let-7b	-4.179	25
					36	hsa-miR-192	-3.98	0
					37	hsa-miR-1308	-3.95	0
					38	hsa-miR-34a	-3.909	124
					39	hsa-miR-671-5p	-3.844	2
					40	hsa-miR-660	-3.688	0
					41	ppy-miR-638	-3.652	0
					42	hsa-miR-424	-3.394	24
					43	mml-miR-1230	-3.251	0
					44	hsa-miR-30a*	-3.186	62
					45	hsa-miR-4281	-3.078	0
					46	hsa-miR-4289	-3.035	0
					47	ppy-miR-1207-5p	-3.016	0
					48	hsa-let-7e	-2.957	18
					49	hsa-miR-19a	-2.866	48
					50	ppy-miR-564	-2.84	0
					51	hsa-miR-100	-2.808	36
					52	mml-miR-1227	-2.79	0
					53	ppy-miR-1246	-2.557	0
					54	hsa-miR-940	-2.524	8
					55	mml-miR-762	-2.313	0
					56	hsa-miR-193a-5p	-2.203	2
					57	hsa-miR-1246	-2.194	9
					58	hsa-miR-1275	-2.072	3
